# Supplementary material for: Spondylodiscitis Following Oxygen–Ozone Therapy: A Case Report of Lactobacillus iners Infection and a Systematic Literature Review
Source: Diseases. 2026 Mar 23;14(3):115. doi: 10.3390/diseases14030115 (PMC13024818; doi:10.3390/diseases14030115)
Supplement: Supplementary file 1 [file diseases-14-00115-s001.zip]

Archive with 1 entries (1 files):
- diseases-3934442-supplementary.pdf
